# Supplementary material for: Effects of Acute Sepsis on Cellular Dynamics and Amyloid Formation in a Mouse Model of Alzheimer’s Disease
Source: Curr Issues Mol Biol. 2022 Aug 24;44(9):3822–34. doi: 10.3390/cimb44090262 (PMC9497925; doi:10.3390/cimb44090262)
Supplement: Supplementary file 1 [file cimb-44-00262-s001.zip]

Archive with 1 entries (1 files):
- cimb-1837343-supplementary.pdf
